# Supplementary material for: A novel robust meta-analysis model using the t distribution for outlier accommodation and detection
Source: Res Synth Methods. 2025 Mar 13;16(3):442–59. doi: 10.1017/rsm.2025.8 (PMC12527545; doi:10.1017/rsm.2025.8)
Supplement: Wang et al. supplementary material [file S1759287925000080sup001.zip]

Archive with 60 entries (50 files):
- S1759287925000080sup001/
- S1759287925000080sup001/tmeta-MATLAB-code/
- S1759287925000080sup001/tmeta-MATLAB-code/tmeta-MATLAB-code/
- S1759287925000080sup001/tmeta-MATLAB-code/tmeta-MATLAB-code/Contents.m
- S1759287925000080sup001/tmeta-MATLAB-code/tmeta-MATLAB-code/expr/
- S1759287925000080sup001/tmeta-MATLAB-code/tmeta-MATLAB-code/expr/data/
- S1759287925000080sup001/tmeta-MATLAB-code/tmeta-MATLAB-code/expr/data/cdp.txt
- S1759287925000080sup001/tmeta-MATLAB-code/tmeta-MATLAB-code/expr/data/cdpm.txt
- S1759287925000080sup001/tmeta-MATLAB-code/tmeta-MATLAB-code/expr/data/hipfrac.txt
- S1759287925000080sup001/tmeta-MATLAB-code/tmeta-MATLAB-code/expr/data/mag.txt
- S1759287925000080sup001/tmeta-MATLAB-code/tmeta-MATLAB-code/expr/data/marinho.txt
- S1759287925000080sup001/tmeta-MATLAB-code/tmeta-MATLAB-code/expr/demo_cdp.m
- S1759287925000080sup001/tmeta-MATLAB-code/tmeta-MATLAB-code/expr/demo_fluoride.m
- S1759287925000080sup001/tmeta-MATLAB-code/tmeta-MATLAB-code/expr/demo_hipfrac.m
- S1759287925000080sup001/tmeta-MATLAB-code/tmeta-MATLAB-code/expr/demo_mag.m
- S1759287925000080sup001/tmeta-MATLAB-code/tmeta-MATLAB-code/expr/demo_tmeta.m
- S1759287925000080sup001/tmeta-MATLAB-code/tmeta-MATLAB-code/expr/fore.m
- S1759287925000080sup001/tmeta-MATLAB-code/tmeta-MATLAB-code/expr/motheds_result.m
- S1759287925000080sup001/tmeta-MATLAB-code/tmeta-MATLAB-code/expr/plot_out.m
- S1759287925000080sup001/tmeta-MATLAB-code/tmeta-MATLAB-code/expr/result/
- S1759287925000080sup001/tmeta-MATLAB-code/tmeta-MATLAB-code/expr/result/cdp_ext_dec.mat
- S1759287925000080sup001/tmeta-MATLAB-code/tmeta-MATLAB-code/expr/result/cdp_ext_dec0.mat
- S1759287925000080sup001/tmeta-MATLAB-code/tmeta-MATLAB-code/expr/result/cdp_ext_fore.mat
- S1759287925000080sup001/tmeta-MATLAB-code/tmeta-MATLAB-code/expr/result/cdp_org_dec.mat
- S1759287925000080sup001/tmeta-MATLAB-code/tmeta-MATLAB-code/expr/result/cdp_org_dec0.mat
- S1759287925000080sup001/tmeta-MATLAB-code/tmeta-MATLAB-code/expr/result/cdp_org_fore.mat
- S1759287925000080sup001/tmeta-MATLAB-code/tmeta-MATLAB-code/expr/result/cdp_org_tme.mat
- S1759287925000080sup001/tmeta-MATLAB-code/tmeta-MATLAB-code/expr/result/fluoride_ext_dec.mat
- S1759287925000080sup001/tmeta-MATLAB-code/tmeta-MATLAB-code/expr/result/fluoride_ext_dec0.mat
- S1759287925000080sup001/tmeta-MATLAB-code/tmeta-MATLAB-code/expr/result/fluoride_ext_fore.mat
- S1759287925000080sup001/tmeta-MATLAB-code/tmeta-MATLAB-code/expr/result/fluoride_org_dec.mat
- S1759287925000080sup001/tmeta-MATLAB-code/tmeta-MATLAB-code/expr/result/fluoride_org_dec0.mat
- S1759287925000080sup001/tmeta-MATLAB-code/tmeta-MATLAB-code/expr/result/fluoride_org_fore.mat
- S1759287925000080sup001/tmeta-MATLAB-code/tmeta-MATLAB-code/expr/result/hipfrac_org_dec.mat
- S1759287925000080sup001/tmeta-MATLAB-code/tmeta-MATLAB-code/expr/result/hipfrac_org_dec0.mat
- S1759287925000080sup001/tmeta-MATLAB-code/tmeta-MATLAB-code/expr/result/hipfrac_org_fore.mat
- S1759287925000080sup001/tmeta-MATLAB-code/tmeta-MATLAB-code/expr/result/mag_org_dec.mat
- S1759287925000080sup001/tmeta-MATLAB-code/tmeta-MATLAB-code/expr/result/mag_org_dec0.mat
- S1759287925000080sup001/tmeta-MATLAB-code/tmeta-MATLAB-code/expr/result/mag_org_fore.mat
- S1759287925000080sup001/tmeta-MATLAB-code/tmeta-MATLAB-code/expr/simu_1.m
- S1759287925000080sup001/tmeta-MATLAB-code/tmeta-MATLAB-code/prog/
- S1759287925000080sup001/tmeta-MATLAB-code/tmeta-MATLAB-code/prog/digamma.m
- S1759287925000080sup001/tmeta-MATLAB-code/tmeta-MATLAB-code/prog/Metaini.m
- S1759287925000080sup001/tmeta-MATLAB-code/tmeta-MATLAB-code/prog/tMeta.m
- S1759287925000080sup001/tmeta-MATLAB-code/tmeta-MATLAB-code/README.md
- S1759287925000080sup001/tmeta-R-code/
- S1759287925000080sup001/tmeta-R-code/tmeta-R-code/
- S1759287925000080sup001/tmeta-R-code/tmeta-R-code/Contents.R
- S1759287925000080sup001/tmeta-R-code/tmeta-R-code/data/
- S1759287925000080sup001/tmeta-R-code/tmeta-R-code/data/cdp_ext.txt
- S1759287925000080sup001/tmeta-R-code/tmeta-R-code/data/cdp_org.txt
- S1759287925000080sup001/tmeta-R-code/tmeta-R-code/data/hipfrac.txt
- S1759287925000080sup001/tmeta-R-code/tmeta-R-code/data/mag.txt
- S1759287925000080sup001/tmeta-R-code/tmeta-R-code/data/marinho_ext.txt
- S1759287925000080sup001/tmeta-R-code/tmeta-R-code/data/marinho_org.txt
- S1759287925000080sup001/tmeta-R-code/tmeta-R-code/demo_tmeta.R
- S1759287925000080sup001/tmeta-R-code/tmeta-R-code/metaini.R
- S1759287925000080sup001/tmeta-R-code/tmeta-R-code/simu_1.R
- S1759287925000080sup001/tmeta-R-code/tmeta-R-code/tmeta.R
- S1759287925000080sup001/tmeta-R-code/tmeta-R-code/tmetaplot.R
