# Supplementary material for: A novel robust meta-analysis model using the t distribution for outlier accommodation and detection
Source: Res Synth Methods. 2025 Mar 13;16(3):442–59. doi: 10.1017/rsm.2025.8 (PMC12527545; doi:10.1017/rsm.2025.8)
Supplement: Wang et al. supplementary material [file S1759287925000080sup001.zip › S1759287925000080sup001/tmeta-MATLAB-code/tmeta-MATLAB-code/expr/data/hipfrac.txt]

1     1.275363    3.606516e-02
2     1.291984    7.188202e-02
3     1.011601    2.552530e-02
4     1.321756    1.828628e-01
5     1.033184    7.592699e-02
6     1.163151    5.694134e-03
7     1.252763    7.651373e-05
8     1.321756    1.255423e-02
9     1.029619    3.380950e-03
10    1.887070    1.327009e-01
11    1.241269    5.831917e-03
12    1.945910    1.598598e-01
13    2.995732    4.365104e-01
14    1.882514    7.667204e-02
15    1.329724    6.281306e-02
16    1.223775    1.431892e-02
17    2.172476    3.624138e-02
