# Supplementary material for: A novel robust meta-analysis model using the t distribution for outlier accommodation and detection
Source: Res Synth Methods. 2025 Mar 13;16(3):442–59. doi: 10.1017/rsm.2025.8 (PMC12527545; doi:10.1017/rsm.2025.8)
Supplement: Wang et al. supplementary material [file S1759287925000080sup001.zip › S1759287925000080sup001/tmeta-MATLAB-code/tmeta-MATLAB-code/expr/data/mag.txt]

1         -0.8303483 1.24701800
2         -1.0560530 0.41407060
3         -1.2783400 0.80813920
4         -0.0434851 1.42951000
5          0.2231435 0.48916840
6         -2.4075200 1.07220800
7         -1.2809340 1.19373400
8         -1.1917030 1.66129200
9         -0.6957480 0.53617760
10        -2.2082740 1.10964800
11        -2.0381600 0.78072630
12        -0.8501509 0.61844860
13        -0.7932307 0.62586620
14        -0.2993399 0.14657290
15        -1.5707890 0.57403950
16         0.0575873 0.03164209
