# Supplementary material for: A novel robust meta-analysis model using the t distribution for outlier accommodation and detection
Source: Res Synth Methods. 2025 Mar 13;16(3):442–59. doi: 10.1017/rsm.2025.8 (PMC12527545; doi:10.1017/rsm.2025.8)
Supplement: Wang et al. supplementary material [file S1759287925000080sup001.zip › S1759287925000080sup001/tmeta-MATLAB-code/tmeta-MATLAB-code/expr/data/marinho.txt]

1      458      8.88    6.44      224       11.00      8.23   -0.32  0.06632653
2      761      6.42    5.27      380        7.33      5.67   -0.24  0.09438775
3      364      6.07    4.97      376        7.68      5.24   -0.28  0.07908164
4      246      4.44    4.02      243        5.61      4.64   -0.32  0.09438775
5      184      4.60    4.33      184        6.25      5.55   -0.88  0.20408163
6      955      5.56    6.11      323        7.03      6.11   -0.62  0.09183674
7      859      13.01    7.92      427       16.60     9.23   -0.15  0.09948979
8      1300     3.54    3.18      708        4.05      3.46   -0.28  0.10459184
9      22       4.45    0.98       20       11.55      3.53   -0.12  0.11989796
10     24       1.92    2.71       23        2.30      3.00   -0.31  0.07908164
11     422      9.67    6.37      422       12.23      6.37   -0.37  0.09948979
12     890      6.83    5.46      449        8.34      6.09   -0.28  0.06887755
13     414      2.92    3.42      145        3.25      3.63   -0.06  0.07142857
14     262      5.24    4.72      132        5.67      4.93   -0.01  0.07397959
15     165      4.75    4.24      163        6.44      5.18   -0.18  0.07908164
16     178      5.31    5.95      168        7.36      7.68   -0.39  0.06887755
17     567      2.39    3.00      286        3.21      4.04   -0.17  0.08928572
18     473      5.30    4.45      472        7.23      5.59   -0.34  0.10714286
19     163      5.39    4.79      140        7.16      5.60   -0.11  0.05867347
20     146      5.71    4.94      138        7.97      5.94   -0.08  0.07908164
21     146     10.68    6.98      151       13.83      8.04   -0.27  0.06632653
22     32      2.60    3.21       31       13.20       7.84   -0.37  0.08163265
23     19      5.50    4.84       17        8.00       5.95   -0.23  0.06377551
24     14      6.10    5.13       18        5.60       4.89   -0.35  0.06377551
25     597      6.43    5.15      202        7.83      5.49   -0.31  0.09693877
26     329      4.88    3.81      309        5.87      4.75   -0.31  0.09438775
27     253      5.71    5.49      242        7.69      6.39   -0.19  0.10204082
28     438      7.23    4.70      433        8.20      5.45   -0.49  0.19387755
29     406      4.26    5.19      397        5.20      5.42   -0.57  0.31377551
30     403      8.20    6.03      379       11.80      7.37   -0.33  0.20408163
31     354      2.14    2.88      345        3.41      3.72   -0.48  0.23724490
32     77      1.66    2.81       79        1.59       2.13   -0.57  0.12500000
33     64     11.45    9.28       60       19.17       8.75   -0.30  0.08163265
34     60     11.87    6.82       60       22.97      10.38   -0.21  0.06887755
35     32      6.56    4.30       38       10.66       7.40   -0.35  0.05867347
36     127      5.67    4.17      128        6.37      5.09   -0.15  0.12755102
37     592      3.71    4.38      575        5.43      5.28   -0.66  0.24744898
38     791      6.95    5.96      316        8.27      6.62   -1.26  0.21683674
39     145      5.31    3.75      124        7.71      4.70   -0.85  0.18877551
40     42     11.33    7.59       32       15.25       8.55    0.03  0.16071429
41     43      3.44    2.52       57        4.40       3.14   -0.38  0.07653061
42     23      2.57    2.09       20        3.95       2.70   -0.54  0.07397959
43     50      5.62    5.46       59        8.39       5.77   -0.18  0.07142857
44     197      4.83    3.28      190        5.57      4.30   -0.19  0.06632653
45     219      1.55    2.42      225        2.42      3.08   -0.33  0.09183674
46     201      2.87    3.47      235        4.05      3.99   -0.23  0.08163265
47     750      4.48    5.25      356        6.43      6.02   -0.27  0.08163265
48     494      7.94    5.09      479        9.22      6.20    0.10  0.35714286
49     319      8.09    6.09      306       10.42      6.47   -0.45  0.33928571
50     634      7.63    5.59      320        9.19      6.12   -1.76  0.29846939
51     467      2.87    3.66      245        3.18      3.86   -0.42  0.11734694
52     1128      3.53    4.21      397        4.00     4.18   -0.41  0.11989796
53     168      3.02    3.31      176        4.32      4.21   -0.34  0.11734694
54     370      5.13    5.85      186        6.25      7.36   -0.38  0.06632653
55     460      4.56    4.72      416        6.39      4.69   -0.24  0.07142857
56     338      2.69    3.27      310        3.33      3.68   -0.30  0.10714286
57     356      5.59    5.34      340        5.62      5.62   -0.36  0.10969388
58     376      5.64    4.83      381        5.95      5.68   -0.09  0.10714286
59     821     10.67    7.68      289       12.83      8.31   -0.09  0.09438775
60     309      2.84    2.92      155        4.08      4.11   -0.27  0.05867347
61     335      8.09    6.86      333       10.16      6.59   -0.40  0.06887755
62     148     10.11    5.11      137       10.81      6.20   -0.13  0.29081633
63     188     10.25    6.03      180       12.12      7.24   -2.75  0.44132653
64     206      4.98    4.00      196        5.60      4.34   -0.16  0.04846939
65     251      3.79    3.49      261        6.36      4.69   -0.43  0.06122449
66     260      8.50    6.61      268       15.04      8.19   -0.24  0.06632653
67     231      6.51    5.21      216        8.39      6.58   -0.33  0.10459184
68     684      5.08    5.21      210        6.62      6.25   -0.27  0.09183674
69     220      3.55    5.77      224        5.04      6.39   -0.31  0.07397959
70     1500      4.10    5.63      254        6.02     7.71   -0.17  0.06377551

                     
     
