# Supplementary material for: A novel robust meta-analysis model using the t distribution for outlier accommodation and detection
Source: Res Synth Methods. 2025 Mar 13;16(3):442–59. doi: 10.1017/rsm.2025.8 (PMC12527545; doi:10.1017/rsm.2025.8)
Supplement: Wang et al. supplementary material [file S1759287925000080sup001.zip › S1759287925000080sup001/tmeta-MATLAB-code/tmeta-MATLAB-code/prog/digamma.m]

%res = digamma(x)
%
%Calculates the digamma function.
%
%Multiple evaluations should enter as a row vector.
%
%Thanks to Zoubin Ghahramani and Yw Teh for helping put this fast
%version together.
%
%Matthew J. Beal GCNU 06/02/01

function res=digamma(x)

coef=[-1/12 1/120 -1/252 1/240 -1/132 691/32760 -1/12];
krange = [1:7]';

y = ceil(max(0,6-x));

z = x + y;

logz = log(z);

res = logz - .5./z + coef*exp(-2*krange*logz) ...
      - (y>=1)./x - (y>=2)./(x+1) - (y>=3)./(x+2) - (y>=4)./(x+3) - ...
        (y>=5)./(x+4) - (y>=6)./(x+5);

return;
