# Supplementary material for: A novel robust meta-analysis model using the t distribution for outlier accommodation and detection
Source: Res Synth Methods. 2025 Mar 13;16(3):442–59. doi: 10.1017/rsm.2025.8 (PMC12527545; doi:10.1017/rsm.2025.8)
Supplement: Wang et al. supplementary material [file S1759287925000080sup001.zip › S1759287925000080sup001/tmeta-MATLAB-code/tmeta-MATLAB-code/prog/tMeta.m]

function [mep,opts]=tMeta(y,es2,opts,me)
%   tMeta performs maximum likelihood estimation for t distribution
%
%   mep:      Structure of all parameters in t distribution
%             mep.mu: mean;
%             mep.nu: degree of freedom;
%             mep.tau: Weights;
%             mep.s2: between-study variance;
%
%  opts:      Structure of related settings in t distribution
%             opts.errlog:  a vector recording the log likelihood at each iteration.
%	          opts.disp_it = 1 display error values; logs error;
%	          opts.tol: threshold (relative change in log-likelihood).
%	          opts.maxit: the maximum number of iterations; default 100.
%             opts.logL: final log-likelihood.
%             opts.itnum: number of iterations
%             opts.time: CPU time

time_start = cputime;
N = length(y);
niters=100;
if isfield(opts,'maxit');   niters=opts.maxit;       end
disp_it=0;
if isfield(opts,'disp_it'); disp_it=opts.disp_it;    end
test=0;
if isfield(opts,'tol');     test=1;                  end
store=0;
if(nargout>1)
    store=1;
    opts.errlog=zeros(1,niters);
    opts.time.it=zeros(1,niters);
end

nu_L = 1; nu_U=1000; limit=[nu_L nu_U]; mep = me;
opts.time.preit = cputime-time_start;
t2=0;
for n=1:niters
    t1_time_start = cputime;
    opts.itnum = n;
    ycen2 = (y-mep.mu).^2;
    ss    = mep.s2+es2;
    tr    = ycen2./ss;

    g1 = g(limit(1),N,tr);
    g2 = g(limit(2),N,tr);
    if g1*g2<0
        mep.nu = fzero(@(x) g(x,N,tr),limit);
    elseif g1<0
        mep.nu = nu_L;
    else
        mep.nu = nu_U;
    end
    mep.nu = min(max(mep.nu,nu_L),nu_U);
    if mep.nu==1000; mep.nu = 1e8; end

    if (disp_it||store||test)
        l1 =  N*gammaln((mep.nu+1)/2)-N*gammaln(mep.nu/2)-sum(log(ss))/2;
        l2 =  (N*mep.nu/2)*log(mep.nu)-((mep.nu+1)/2)*sum(log(mep.nu+tr));
        L  = -N*log(pi)/2+l1+l2;
        e  =  L;

        t1_time_end = cputime;
        t1=t1_time_end-t1_time_start;
        opts.time.it(n)=t1+t2;
        if store
            opts.errlog(n)=e;
        end
        if(disp_it>0)
            if n>1
                fprintf( 'Cycle %4d  logL %11.6f, relative increment %e\n', n, e, (e-eold)/abs(eold));
            else
                fprintf('Cycle %4d  logL %11.6f\n', n,e);
            end

            if (n > 1 && e<eold)
                fprintf('----> LogL decreased in iteration %4d\n', n);
            end
        end
        if test
            if (n > 1 && abs(e - eold)/abs(e) < opts.tol)
                break;
            else
                eold = e;
            end
        end
    end

    t2_time_start=cputime;
    mep.tau  = (mep.nu+1)./(mep.nu+tr);

    mep.mu   = sum((mep.tau.*y)./ss)/sum(mep.tau./ss);

    ycen2    = (y-mep.mu).^2;
    mep.s2   = sum((mep.tau.*ycen2-es2)./(ss.^2))/sum((1./(ss.^2)));
    mep.s2   = max(0,mep.s2);

    t2       = cputime-t2_time_start;
end
opts.time.it = opts.time.it(1:opts.itnum);
opts.errlog  = opts.errlog(1:opts.itnum);
opts.logL    = e;
end

function g=g(x,N,tr)
g=1-digamma(x/2)+log(x/2)+digamma((1+x)/2)-log((1+x)/2)+(sum(log((x+1)./(x+tr)))-sum((x+1)./(x+tr)))/N;
end
