# Supplementary material for: A novel robust meta-analysis model using the t distribution for outlier accommodation and detection
Source: Res Synth Methods. 2025 Mar 13;16(3):442–59. doi: 10.1017/rsm.2025.8 (PMC12527545; doi:10.1017/rsm.2025.8)
Supplement: Wang et al. supplementary material [file S1759287925000080sup001.zip › S1759287925000080sup001/tmeta-MATLAB-code/tmeta-MATLAB-code/README.md]

This is the Matlab code for a robust meta-analysis model based on t distribution.
# Introduction
<blockquote> 1. The folder prog contains function files of our proposed tmeta method. <br>
 2. The folder expr contains the codes for section 3 in the paper. <br>
 3. demo_tme.m shows the results on the mag dataset by tmeta.      <br>
   Note: To run the results on another dataset, you can replace the mag dataset.</blockquote><br>
See readme.txt for more details.
