# Supplementary material for: A novel robust meta-analysis model using the t distribution for outlier accommodation and detection
Source: Res Synth Methods. 2025 Mar 13;16(3):442–59. doi: 10.1017/rsm.2025.8 (PMC12527545; doi:10.1017/rsm.2025.8)
Supplement: Wang et al. supplementary material [file S1759287925000080sup001.zip › S1759287925000080sup001/tmeta-R-code/tmeta-R-code/data/cdp_ext.txt]

1     1996  0.13  0.21173469
2     1986  0.50  0.27040816
3     2003  0.15  0.09693877
4     1994  0.14  0.23979592
5     1985  0.33  0.28571429
6     2003  0.34  0.36989796
7     1996  0.58  0.36989796
8     1983  2.22  0.1
9     1988  0.01  0.20918367
10   1999  0.26  0.38265306
11   2024  60     0.1
