# Supplementary material for: A novel robust meta-analysis model using the t distribution for outlier accommodation and detection
Source: Res Synth Methods. 2025 Mar 13;16(3):442–59. doi: 10.1017/rsm.2025.8 (PMC12527545; doi:10.1017/rsm.2025.8)
Supplement: Wang et al. supplementary material [file S1759287925000080sup001.zip › S1759287925000080sup001/tmeta-R-code/tmeta-R-code/data/cdp_org.txt]

1      1999 0.26 0.38265306
2      1988 0.01 0.20918367
3      1983 2.22 0.41071429
4      1996 0.58 0.36989796
5      2003 0.34 0.36989796
6      1985 0.33 0.28571429
7      1994 0.14 0.23979592
8      2003 0.15 0.09693877
9      1986 0.50 0.27040816
10     1996 0.13 0.21173469
